# Supplementary material for: Whole-genome sequencing identifies complex contributions to genetic risk by variants in genes causing monogenic systemic lupus erythematosus
Source: Hum Genet. 2019 Feb 1;138(2):141–50. doi: 10.1007/s00439-018-01966-7 (PMC6373277; doi:10.1007/s00439-018-01966-7)
Supplement: Supplementary file 1 — Supplementary material 1 Clinical information of all the patients in the study (XLSX 16 KB) [file 439_2018_1966_MOESM1_ESM.xlsx]

## Sheet: Sheet1
Whole-genome sequencing identifies complex contributions to genetic risk by variants in genes causing monogenic systemic lupus erythematosus
Human Genetics
Jonas Carlsson Almlöf1*, Sara Nystedt1, Dag Leonard5, Maija-Leena Eloranta5, Giorgia Grosso4, Christopher Sjöwall2, Anders A. Bengtsson3, Andreas Jönsen3, Iva Gunnarsson4, Elisabet Svenungsson4, Lars Rönnblom5, Johanna K. Sandling5, Ann-Christine Syvänen1
1Department of Medical Sciences, Molecular Medicine and Science for Life Laboratory, Uppsala University, 751 23 Uppsala, Sweden; 2Department of Clinical and Experimental Medicine, Rheumatology/Division of Neuro and Inflammation Sciences Linköping University, 581 83 Linköping, Sweden; 3Lund University, Skåne University Hospital, Department of Clinical Sciences, Rheumatology, 222 42 Lund, Sweden; 4…
Manuscript ID	Rare variant gene	Rare variant	Sex	ageonset	Malar rash	Discoid rash	Photosensitivity	Oral ulcers	Nonerosive arthritis	Pleuritis or pericarditis	Renal Disorder	Neurological disorder	Hematological disorder	Immunological disorder	Positive antinuclear antibody	Number of ACR criteria
1			Female	29.7495	1	1	1		1				1	1	1	7
2			Female	27.0445				1			1		1	1	1	5
3			Female	NA				1	1						1	3
4			Female	22.8638			1	1	1	1					1	5
5			Female	NA							1		1		1	3
6			Female	25.1882					1	1			1	1	1	5
7	IFIH1	R374C	Female	NA					1				1	1	1	4
8			Female	31.8713			1		1		1		1	1	1	6
9			Female	17.4675	1		1		1		1			1	1	6
10			Female	35.2827	1		1	1	1				1	1	1	7
11			Female	35.5647	1		1		1	1			1		1	6
12			Female	25.6646	1	1	1						1		1	5
13			Female	15.488			1		1		1			1	1	5
14	DNASE1	P154A	Female	27.165	1		1					1	1		1	5
15			Female	11.7618	1		1			1	1		1	1	1	7
16			Female	23.2279	1	1			1		1		1	1	1	7
17			Female	22.0671		1	1		1	1	1			1	1	7
18			Female	29.7495	1	1	1		1				1	1	1	7
19			Female	15.9261	1				1	1			1	1	1	6
20	DNASE1	G127R	Female	18.6886	1		1	1	1	1			1	1	1	8
21	C1S	D631N	Male	31.102	1			1	1	1			1		1	6
22			Female	15.8768			1	1	1				1	1	1	6
23			Female	35.0253					1	1			1	1	1	5
24			Female	22.8638			1	1	1	1					1	5
25			Female	17.7769					1		1	1		1	1	5
26			Female	20.9172			1	1	1		1			1	1	6
27			Female	NA				1	1						1	3
28			Male	NA	1	1	1		1		1		1			6
29			Female	NA					1	1					1	3
30			Female	26			1		1		1			1	1	5
31			Male	20	1		1				1		1	1	1	6
32			Male	NA					1	1				1	1	4
33			Male	18			1		1		1		1	1	1	6
34			Male	18	1		1		1	1			1	1	1	7
35	IFIH1	R77W	Female	24	1		1		1	1				1	1	6
36			Female	22					1	1	1	1		1	1	6
37			Male	14	1		1	1	1	1	1	1	1	1	1	10
38	DNASE1L3	T224M	Female	23	1	1	1	1	1				1	1	1	8
39			Female	10	1		1	1	1	1	1	1		1	1	9
40			Female	32	1	1	1	1	1	1	1		1	1	1	10
41			Female	32	1		1	1	1	1			1	1	1	8
42			Female	16						1			1	1	1	4
43			Female	19	1		1		1		1		1	1	1	7
44			Female	36	1		1		1						1	4
45			Female	46	1		1		1		1				1	5
46			Male	24	1	1	1		1						1	5
47			Female	20					1		1			1	1	4
48			Female	19	1		1		1		1		1	1	1	7
49			Female	NA		1		1	1				1		1	5
50			Female	30	1		1				1		1		1	5
51			Female	24	1	1	1		1	1			1	1	1	8
52			Female	9	1			1	1	1	1				1	6
53			Female	23	1			1	1					1	1	5
54			Female	34	1		1	1	1					1	1	6
55			Female	34		1			1				1	1	1	5
56			Female	19	1				1						1	3
57			Female	11	1		1						1		1	4
58			Female	12			1				1			1	1	4
59			Female	28					1	1		1			1	4
60			Female	28	1				1	1	1			1	1	6
61	RNASEH2A	K221R	Female	25	1		1		1					1	1	5
62			Female	17				1	1	1				1	1	5
63			Male	23	1					1			1	1	1	5
64	C1QC	R69X	Male	NA	1					1	1		1	1	1	6
65			Female	17		1							1	1	1	4
66			Female	16		1	1	1	1				1	1	1	7
67			Female	33	1		1		1				1	1	1	6
68			Male	18	1		1		1				1	1	1	6
69			Female	18	1		1		1	1			1	1	1	7
70			Female	24	1					1			1		1	4
71			Female	43		1	1	1							1	4
